# Supplementary material for: Bioaccumulation of Heavy Metals (17 Elements) in the Liver and Kidneys of the Least Weasel (Mustela nivalis L.) from Agricultural Areas of Central Europe
Source: Toxics. 2026 Jan 27;14(2):118. doi: 10.3390/toxics14020118 (PMC12945121; doi:10.3390/toxics14020118)
Supplement: Supplementary file 1 [file toxics-14-00118-s001.zip]

Archive with 1 entries (1 files):
- toxics-4065991-supplementary.pdf
